# Supplementary material for: Custom tuning of Rieske oxygenase reactivity
Source: Nat Commun. 2023 Sep 20;14:5858. doi: 10.1038/s41467-023-41428-x (PMC10511449; doi:10.1038/s41467-023-41428-x)
Supplement: Supplementary file 4 — Supplementary Data [file 41467_2023_41428_MOESM4_ESM.xlsx]

## Sheet: Sequences
Comamonas testosteroni TsaM – DNA Sequence	ATGTTCATCCGCAATTGCTGGTACGTGGCGGCCTGGGACACCGAAATTCCCGCCGAAGGCCTGTTTCACCGCACCCTGCTCAACGAGCCCGTTCTGCTCTACCGCGACACCCAGGGCCGCGTGGTGGCGCTGGAAAACCGCTGCTGCCACCGCTCGGCACCGCTGCACATTGGCCGCCAGGAAGGCGACTGCGTGCGCTGCCTGTACCACGGCCTGAAGTTCAACCCCAGCGGCGCCTGCGTCGAGATTCCGGGGCAGGAACAGATTCCGCCCAAGACCTGCATCAAGAGCTACCCGGTGGTGGAGCGCAACCGCCTGGTCTGGATCTGGATGGGCGACCCGGCGCGCGCCAACCCCGACGACATCGTCGATTACTTCTGGCACGACTCGCCCGAGTGG…
Comamonas testosteroni TsaM – Protein Sequence	MFIRNCWYVAAWDTEIPAEGLFHRTLLNEPVLLYRDTQGRVVALENRCCHRSAPLHIGRQEGDCVRCLYHGLKFNPSGACVEIPGQEQIPPKTCIKSYPVVERNRLVWIWMGDPARANPDDIVDYFWHDSPEWRMKPGYIHYQANYKLIVDNLLDFTHLAWVHPTTLGTDSAASLKPVIERDTTGTGKLTITRWYLNDDMSNLHKGVAKFEGKADRWQIYQWSPPALLRMDTGSAPTGTGAPEGRRVPEAVQFRHTSIQTPETETTSHYWFCQARNFDLDDEALTEKIYQGVVVAFEEDRTMIEAHEKILSQVPDRPMVPIAADAGLNQGRWLLDRLLKAENGGTAP
Comamonas testosteroni TsaB – DNA Sequence	ATGAGCGCCGATGTGCCCGTGACCGTGGCCGCCGTGCGGGCGGTGGCCCGCGACGTGCTGGCGCTGGAACTGCGCCACGCCAACGGCCAGCCCCTGCCCGGCGCCAGCGCCGGTGCCCACATTGACCTCGCCCTGCCCAATGGCCTGGTGCGCCAGTACTCGCTGGTGAACGCCACCGGCCAGGCCACCATGGACTGCTACCAGGTGGCCGTGGGCTGGGACGCCAACAGCCGTGGCGGCTCGGTGTGGATTCACGAAAAGCTCAAGGTGGGCCAGGCCCTGCGCGTGACGCACCGCGCAACCTGTTCCGAGATGGCGCCCGAGCACCGCCGCGTGCTGCTGCTGGCCGGTGGCATTGGCGTCACGCCCATCTACGCCATGGCCCAGGCTTGCGCGCAG…
Comamonas testosteroni TsaB – Protein Sequence	MSADVPVTVAAVRAVARDVLALELRHANGQPLPGASAGAHIDLALPNGLVRQYSLVNATGQATMDCYQVAVGWDANSRGGSVWIHEKLKVGQALRVTHRATCSEMAPEHRRVLLLAGGIGVTPIYAMAQACAQQGVDVELWASARSAPRLAYLEELKALLGQRLHLHADDEQGGPMNLTERLATQRWDAVYACGPAPMLDALTAATAHWAPGSVRMERFKGAEQPASERQPFELVLQRAGLSTTVDAHESVLDAMERVGVDFPWSCREGICGTCEAPVLEGEVQHLDYVLSPEERAEQRRMMVCVSRCGGGRLVLDI
Pseudomonas VanB – DNA Sequence	ATGATCGAGGTTTTGGTGGCAGCGCGCCACCACGAGGCGCTGGATATTTGCGGCTACGAACTGACTGCTGTTGACGGTCAGCCACTGCCGGCATTTACGGCGGGTGCACACATTGATGTCCACCTTCCTACTGGGATGATTCGCCAATATTCTTTATGCAATCACCCTGAGGAACGCCATCGCTACCTTATTGGTGTTCTGCGTGACCCCGCATCCCGTGGTGGGTCGCGCGCGATGCACGAATTGATCGAGCCTGGTACACGTTTGCAAATCTCAGAGCCGCGCAATCTTTTTCCTTTGGCCCCTGAGGCTCAACGTTCACTGCTTTTTGCGGGAGGGATCGGGATCACCCCGATCCTTTCAATGGCCGAGTTTCTGGCCCAAGACGGTGCCGCTTTC…
Pseudomonas VanB – Protein Sequence	MIEVLVAARHHEALDICGYELTAVDGQPLPAFTAGAHIDVHLPTGMIRQYSLCNHPEERHRYLIGVLRDPASRGGSRAMHELIEPGTRLQISEPRNLFPLAPEAQRSLLFAGGIGITPILSMAEFLAQDGAAFELHYCARSRERAAFVERLRLSPYADRVFLHFDEEPDTLLDAAAVLCAPTDDLHLYVCGPGGFMQYILDTARHHGWEETRLHREYFSAAPVDTRADGSFSVKLARSGQVFDIPADRSVVQVLESHGIEIPISCEQGICGTCLTRVLEGVPEHRDMFLTEAEQACNDQFTPCCSRSKTPLLVLDL
Pseudomonas sp. VanA – DNA Sequence	ATGTTTCCGAAAAATGCATGGTATGTTGCATGTACCCCGGATGAAATTGCAGATAAACCGCTGGGTCGTCAGATTTGTAATGAAAAAATTGTTTTTTATCGTGGTCCGGAAGGTCGTGTTGCAGCAGTTGAAGATTTTTGTCCGCATCGTGGTGCACCGCTGAGCCTGGGTTTTGTTCGTGATGGTAAACTGATTTGTGGTTATCATGGTCTGGAAATGGGTTGTGAAGGTAAAACCCTGGCAATGCCGGGTCAGCGTGTTCAGGGTTTTCCGTGTATTAAAAGCTATGCAGTTGAAGAACGTTATGGTTTTATTTGGGTTTGGCCGGGTGATCGTGAACTGGCAGATCCGGCACTGATTCATCATCTGGAATGGGCAGATAATCCGGAATGGGCATAT…
Pseudomonas sp. VanA – Protein Sequence	MFPKNAWYVACTPDEIADKPLGRQICNEKIVFYRGPEGRVAAVEDFCPHRGAPLSLGFVRDGKLICGYHGLEMGCEGKTLAMPGQRVQGFPCIKSYAVEERYGFIWVWPGDRELADPALIHHLEWADNPEWAYGGGLYHIACDYRLMIDNLMDLTHETYVHASSIGQKEIDEAPVSTRVEGDTVITSRYMDNVMAPPFWRAALRGNGLADDVPVDRWQICRFAPPSHVLIEVGVAHAGKGGYDAPAEYKAGSIVVDFITPESDTSIWYFWGMARNFRPQGTELTETIRVGQGKIFAEDLDMLEQQQRNLLAYPERQLLKLNIDAGGVQSRRVIDRILAAEQEAADAALIARSAS
Comamonas testosteroni PDO – DNA Sequence	ATGATGACACACGAGGAAAATGAATTACTATGCCGTGTTGAGGGCGATGCTCCGATGGGTCGCCTTATGCGTCGCCATTGGACCCCGATCTGCCTGGTTGAGGAAGTTGGAGAACCGGATGGCACCCCGGTTAAGGCTCGCGCGTTTGGTGAAGACTTGGTTGTCTTTAGAGATTCGGAGGGTCGTGTTGGTGTGATGGACGAATACTGCCCGCATCGTAGGGCGTCCCTCGTATATGGCCGTAACGAAGAGGGTGGTCTGCGGTGCTTATATCATGGTTGGAAAATGGACGTGGACGGTAACGTGTTGGAGATGGCATCTGAGCCGGCTGCGTCTGGTATGGTGGACAAAGTTAAGCACACCGCATACCCGACCCAAGAATGGGCGGGTATGGTCTGG…
Comamonas testosteroni PDO – Protein Sequence	MMTHEENELLCRVEGDAPMGRLMRRHWTPICLVEEVGEPDGTPVKARAFGEDLVVFRDSEGRVGVMDEYCPHRRASLVYGRNEEGGLRCLYHGWKMDVDGNVLEMASEPAASGMVDKVKHTAYPTQEWAGMVWAYMGPKETMPEFLPPAWAPTADTRVSIAKVLLPCNWAQILEGAIDSAHSSSLHSSDMVPARVDGAKATDKTWLRPSTDKAPRMQVQRTGYGFRYAALRRPLSNAAENDYVRSTVFVAPATALIPPNNLYNVANINVPMDDTNTAFYFIAWGHPSQTPETETWRKFLRQTVGVDLDQNYRPLRNEANKFWQDRNAMKAGNFTGITGFPNQDVAMWLTMGPIADRTHDRLGASDLAIVEFRKQMLDAVKAFEQGAPAIGTGVEAATPT…
Comamonas testosteroni PDO Reductase (PDR1) – DNA Sequence	ATGAGCAACAGCCTGCAGGCGTTTGTGCATACCCTGCGCTTTGAAGCGCAGGATACCATTAGCGTGGAACTGCGCCCGGTGGATGGCGGCGAATTTCCGGCGTTTACCGCGGGCAGCCATATTGATCTGCATCTGCCGAACGGCCTGGTGCGCAGCTATAGCCTGAGCAACGATAGCAGCGAACGCCATCGCTATGTGGTGGGCGTGCTGCGCGATCGCGCGAGCCGCGGCGGCAGCCGCTGCGTGCATGAAAGCCTGCGCGTGGGCATGCCGATTACCATTAGCGAACCGCGCAACCATTTTGCGCTGGATGAAACCGCGACCCATAGCGTGCTGGTGGCGGGCGGCATTGGCATTACCCCGATGCTGTGCATGGCGCGCCGCCTGAAAAGCCTGGGC…
Comamonas testosteroni PDO Reductase (PDR1) – Protein Sequence	MSNSLQAFVHTLRFEAQDTISVELRPVDGGEFPAFTAGSHIDLHLPNGLVRSYSLSNDSSERHRYVVGVLRDRASRGGSRCVHESLRVGMPITISEPRNHFALDETATHSVLVAGGIGITPMLCMARRLKSLGHSFEMLYFARERKSAAFLAELQALGMPLHLHFDAEAGGPPDLRALLAQRAPEAGLHHYSCGPTPMLDAFEKFCAELGHANAHIERFTPVEVKASSDARSNYTVELKRSGRFIEITPEKSLLDTLLDAGVDVDHSCCEGVCGSCETRVLEGVPDHRDSVLSPKERAGNKVMMVCVSGCKSERLVLDI
Burkholderia cepacia PDO reductase (PDR2) – DNA Sequence	ATGACCACCCCGCAGGAAGATGGCTTTCTGCGCCTGAAAATTGCGAGCAAAGAAAAAATTGCGCGCGATATTTGGAGCTTTGAACTGACCGATCCGCAGGGCGCGCCGCTGCCGCCGTTTGAAGCGGGCGCGAACCTGACCGTGGCGGTGCCGAACGGCAGCCGCCGCACCTATAGCCTGTGCAACGATAGCCAGGAACGCAACCGCTATGTGATTGCGGTGAAACGCGATAGCAACGGCCGCGGCGGCAGCATTAGCTTTATTGATGATACCAGCGAAGGCGATGCGGTGGAAGTGAGCCTGCCGCGCAACGAATTTCCGCTGGATAAACGCGCGAAAAGCTTTATTCTGGTGGCGGGCGGCATTGGCATTACCCCGATGCTGAGCATGGCGCGCCAG…
Burkholderia cepacia PDO reductase (PDR2) – Protein Sequence	MTTPQEDGFLRLKIASKEKIARDIWSFELTDPQGAPLPPFEAGANLTVAVPNGSRRTYSLCNDSQERNRYVIAVKRDSNGRGGSISFIDDTSEGDAVEVSLPRNEFPLDKRAKSFILVAGGIGITPMLSMARQLRAEGLRSFRLYYLTRDPEGTAFFDELTSDEWRSDVKIHHDHGDPTKAFDFWSVFEKSKPAQHVYCCGPQALMDTVRDMTGHWPSGTVHFESFGATNTNARENTPFTVRLSRSGTSFEIPANRSILEVLRDANVRVPSSCESGTCGSCKTALCSGEADHRDMVLRDDEKGTQIMVCVSRAKSAELVLDL

## Sheet: Chemical Suppliers
Chemical	Number	CAS	Supplier
p-toluenesulfonate	1	6192-52-5	Sigma Aldrich
4-methylbenzoate	2	99-75-2	Sigma Aldrich
4-(hydroxymethyl)benzenesulfonate	3	122855-96-3	AA Blocks
4-(hydroxymethyl)benzoate	4	3006-96-0	Thermo Fisher Scientific
p-aminotoluene	5	106-49-0	Thermo Fisher Scientific
p-nitrotoluene	6	99-99-0	Thermo Fisher Scientific
p-isopropyltoluene	7	99-87-6	Sigma Aldrich
4-aminobenzyl alcohol	8	623-04-1	Thermo Fisher Scientific
4-nitrobenzyl alcohol	9	619-73-8	AK Scientific
4-isopropylbenzyl alcohol	10	536-60-7	Thermo Fisher Scientific
toluene	11	108-88-3	Thermo Fisher Scientific
benzyl alcohol	12	100-51-6	Thermo Fisher Scientific
p-chlorotoluene	13	106-43-4	Sigma Aldrich
4-chlorobenzyl alcohol	14	873-76-7	Sigma Aldrich
3-methylbenzoate	15	99-04-7	Thermo Fisher Scientific
3-(hydroxymethyl)benzoate	16	28286-79-5	A2B Chem
2-methylbenzoate	17	55886-48-1	Sigma Aldrich
2-(hydroxymethyl)benzoate	18	612-20-4	AA Blocks
4-ethylbenzoate	19	619-64-7	Thermo Fisher Scientific
4-(1-hydroxyethyl)benzoate	20	97364-15-3	AA Blocks
4-(2-hydroxyethyl)benzoate	21	46112-46-3	AA Blocks
4-acetylbenzoate	23	586-89-0	Sigma Aldrich
4-vinylbenzoate	24	1075-49-6	Thermo Fisher Scientific
4-isopropylbenzoate	25	536-66-3	Thermo Fisher Scientific
4-(2-hydroxy-2-propyl) benzoate	26	3609-50-5	Sigma Aldrich
4-propylbenzoate	28	2438-05-	Thermo Fisher Scientific
4-butylbenzoate	29	20651-71-2	Thermo Fisher Scientific
4-pentylbenzoate	30	26311-45-5	Thermo Fisher Scientific
p-(methoxy)benzoate	31	100-09-4	Sigma Aldrich
4-hydroxybenzoate	32	99-96-7	Sigma Aldrich
p-(methylamino)benzoate	33	10541-83-0	Thermo Fisher Scientific
p-(methylthio)benzoate	34	13205-48-6	Thermo Fisher Scientific
4-aminobenzoate	35	150-13-0	Sigma Aldrich
4-mercaptobenzoate	36	1074-36-8	Sigma Aldrich
benzenesulfonate	37	98-11-3	Sigma Aldrich
benzoate	38	65-85-0	Sigma Aldrich
3,4-dihydroxybenzenesulfonate	39	7134-09-0	Sigma Aldrich
3,4-dihydroxybenzoate	40	99-50-3	Thermo Fisher Scientific
4-hydroxybenzene-sulfonate	41	98-67-9	Sigma Aldrich
aniline	42	62-53-3	Sigma Aldrich
phenol	43	108-95-2	Sigma Aldrich
N-phenylacetamide	44	103-84-4	Thermo Fisher Scientific
phenylacetate	45	103-82-2	Sigma Aldrich
4-methylphenylacetate	46	104-01-8	Sigma Aldrich
benzoylformate	47	611-73-4	Sigma Aldrich
4-methylbenzoylformate	48	99-94-5	AA Blocks
(3R,4R)-3,4-dihydroxycyclohexa-1,5-diene-1-carboxylate	52	108646-25-9	Molport
phthalate	53	88-99-3	Sigma Aldrich
4-hydroxyphthalate	55	610-35-5	Thermo Fisher Scientific
4-formyl benzenesulfonate	57	5363-54-2	Sigma Aldrich
4-formyl benzoate	58	619-66-9	Sigma Aldrich
